# Supplementary material for: ZEB1-activated LINC01123 accelerates the malignancy in lung adenocarcinoma through NOTCH signaling pathway
Source: Cell Death Dis. 2020 Nov 15;11(11):981. doi: 10.1038/s41419-020-03166-6 (PMC7667157; doi:10.1038/s41419-020-03166-6)
Supplement: Supplementary file 5 — Supplementary Table 1 [file 41419_2020_3166_MOESM5_ESM.xlsx]

## Sheet: Sheet1
Primers for qPCR	Sequences of forward primer (5'-3')	Sequences of reverse primer (5'-3')
LINC01123	ATGTGGGGGCTGTGTGAAAAC	TAGGGGGAACGAGTACAGGATT
NANOG	CTCCAACATCCTGAACCTCAGC	CGTCACACCATTGCTATTCTTCG
OCT4	CCTGAAGCAGAAGAGGATCACC	AAAGCGGCAGATGGTCGTTTGG
miR-1277-5p	AAATATATATATATATGTACGTATGGGGGCG	CTCTACAGCTATATTGCCAGCCAC
miR-516b-5p	ATCTGGAGGTAAGAAGCACTTTCC	CTCTACAGCTATATTGCCAGCCAC
miR-34c-5p	AGGCAGTGTAGTTAGCTGATTGC	CTCTACAGCTATATTGCCAGCCAC
miR-199b-5p	CCCAGTGTTTAGACTATCTGTTCCC	CTCTACAGCTATATTGCCAGCCAC
miR-3167	AGGATTTCAGAAATACTGGTGTGC	CTCTACAGCTATATTGCCAGCCAC
miR-6820-3p	TGTGACTTCTCCCCTGCAA	CTCTACAGCTATATTGCCAGCCAC
miR-199a-5p	CCCAGTGTTCAGACTACCTGTTC	CTCTACAGCTATATTGCCAGCCAC
miR-744-5p	TGCGGGGCTAGGCTAAA	CTCTACAGCTATATTGCCAGCCAC
miR-384	ATTCCTAGAAATTGTTCATAGGCGA	CTCTACAGCTATATTGCCAGCCAC
miR-6787-5p	TGGCGGGGGTAGAGCT	CTCTACAGCTATATTGCCAGCCAC
miR-1908-5p	GGGACGGCGATTGGTC	CTCTACAGCTATATTGCCAGCCAC
miR-4766-5p	TCTGAAAGAGCAGTTGGTGTTG	CTCTACAGCTATATTGCCAGCCAC
miR-449b-5p	AGGCAGTGTATTGTTAGCTGGC	CTCTACAGCTATATTGCCAGCCAC
miR-3164	AGGCAGTGTATTGTTAGCTGGC	CTCTACAGCTATATTGCCAGCCAC
miR-663a	AGGCGGGGCGTTTTTT	CTCTACAGCTATATTGCCAGCCAC
miR-34a-5p	TGGCAGTGTCTTAGCTGGTTG	CTCTACAGCTATATTGCCAGCCAC
miR-151a-3p	CTAGACTGAAGCTCCTTGAGGGA	CTCTACAGCTATATTGCCAGCCAC
miR-449a	TGGCAGTGTATTGTTAGCTGGTC	CTCTACAGCTATATTGCCAGCCAC
miR-876-5p	TGGATTTCTTTGTGAATCACCA	CTCTACAGCTATATTGCCAGCCAC
NOTCH1	GGTGAACTGCTCTGAGGAGATC	GGATTGCAGTCGTCCACGTTGA
ZEB1	GGCATACACCTACTCAACTACGG	TGGGCGGTGTAGAATCAGAGTC
GAPDH	GTCTCCTCTGACTTCAACAGCG	ACCACCCTGTTGCTGTAGCCAA
U6	GGAACGATACAGAGAAGATTAGCA	GTGCAGGGTCCGACCT
Primers for ChIP-qPCR	Sequences of forward primer (5'-3')	Sequences of reverse primer (5'-3')
LINC01123 promoter	GGACAGAGACTCCCCAAGGA	AAACCCATTTAAACCCAGCCATTT
NOTCH1 promoter	TCGATCCTCTGGACGCCTAA	GTGAATAAGCGGAGGAGCCC
